# Supplementary material for: COVID-19 and its impact on the profit of mango value chain actors
Source: PLoS One. 2024 Apr 3;19(4):e0299572. doi: 10.1371/journal.pone.0299572 (PMC10990191; doi:10.1371/journal.pone.0299572)
Supplement: S1 Data — (XLSX) [file pone.0299572.s001.xlsx]

## Sheet: DID for Producers
No	Information access	Prices of inputs	Consumer response	Gender code	Farm size	Amont of Labour	Herbicide application	Age of respondent	PROFIT	Treated	Year
1	1	0	2	1	24.29	15	1	32	6727.5	1	0
2	0	0	2	0	24.29	15	1	32	11155	1	0
3	1	1	1	0	5.26	5	1	42	1086.83	1	0
4	0	1	2	1	2.43	15	1	43	10042.2	0	0
5	1	0	2	1	4.05	10	1	38	9669.17	0	0
6	0	0	0	1	2.83	5	1	38	742.333	0	0
7	0	0	0	1	3.64	2	0	60	2136	0	0
8	0	0	1	0	12.15	5	0	61	21248	0	0
9	1	1	0	0	4.05	20	1	39	467.333	0	0
10	0	1	0	0	10.12	4	0	40	1795	0	0
11	0	1	0	0	8.1	4	1	62	51.3333	0	0
12	0	1	0	1	4.05	15	0	62	-3871.17	0	0
13	1	0	0	1	8.1	3	1	43	1100	1	0
14	1	1	0	1	4.86	6	1	43	609.167	0	0
15	0	0	1	1	8.1	10	0	48	1680	0	0
16	1	0	0	0	2.02	2	0	26	10230	1	0
17	1	0	2	0	1.21	1	1	27	26760	0	0
18	1	0	1	0	4.86	2	1	33	53850	0	0
19	1	0	2	0	6.48	3	1	34	23675	1	0
20	1	0	2	1	0.81	1	1	40	785	0	0
21	1	0	0	1	1.21	1	1	40	1347	0	0
22	0	1	0	0	1.21	4	1	36	7860	1	0
23	1	0	0	1	10.12	0	0	36	1690	1	0
24	0	0	1	0	2.02	2	1	42	13633.1	1	0
25	1	0	2	1	8.1	6	1	42	11035.3	0	0
26	1	1	2	1	14.17	12	1	34	41056	0	0
27	1	0	0	1	16.19	16	1	34	8708	0	0
28	1	1	0	0	4.05	5	1	38	15935.7	0	0
29	0	0	0	1	2.02	2	0	21	3890	0	0
30	0	1	0	0	3.24	5	0	21	8442	0	0
31	1	0	1	1	4.05	10	0	31	38873.3	0	0
32	1	0	2	0	5.67	10	0	31	52140	1	0
33	0	0	0	0	2.43	2	0	45	29637.1	0	0
34	0	1	2	1	8.1	13	0	45	2900	1	0
35	0	0	0	1	1.62	2	0	41	4338.33	1	0
36	0	1	0	1	0.81	1	0	41	164.167	0	0
37	1	0	0	1	1.21	1	1	35	4578	0	0
38	1	0	2	0	6.07	3	1	35	53838	1	0
39	1	0	1	1	4.05	15	1	30	35720	1	0
40	0	1	0	1	18.22	15	1	30	13870.6	0	0
41	1	0	2	0	2.43	5	1	36	50230	1	0
42	1	0	2	0	6.07	15	1	36	40683	0	0
43	1	0	2	0	1.62	10	1	29	37164.8	1	0
44	1	1	0	0	5.26	5	1	29	9420	0	0
45	1	0	0	0	2.02	2	1	26	52075	0	0
46	0	1	0	1	1.21	5	1	26	14074.9	1	0
47	1	0	0	0	12.96	20	0	30	22185	0	0
48	0	1	1	1	20.24	12	0	30	2153.33	0	0
49	1	0	1	1	4.86	4	1	27	5077.6	0	0
50	1	0	0	1	1.21	3	1	27	13186.7	0	0
51	1	0	2	0	12.15	3	1	51	22679.3	1	0
52	0	0	0	1	1.21	6	1	51	1196.5	0	0
53	0	0	0	1	1.62	4	1	36	2752	0	0
54	0	0	0	1	0.81	2	0	36	2417.17	0	0
55	0	0	0	1	0.81	1	1	39	2793	1	0
56	0	0	0	1	1.21	2	1	39	475	0	0
57	1	0	0	0	0.81	3	1	62	6100	1	0
58	1	1	0	0	10.12	1	1	62	8878.33	1	0
59	1	0	0	1	2.02	1	1	35	25187.3	0	0
60	0	1	1	1	4.86	4	1	35	4485	0	0
61	1	0	0	0	2.83	0	1	26	2611.25	0	0
62	0	0	1	0	7.29	2	1	26	5884	0	0
63	1	0	2	0	8.1	6	1	20	4151.6	0	0
64	1	0	0	1	2.02	4	1	20	7300	0	0
65	0	0	0	1	0.81	3	0	58	5744.33	0	0
66	0	1	2	0	5.67	5	1	58	6566.83	0	0
67	1	0	1	0	12.15	15	1	30	281.333	0	0
68	1	0	0	0	2.43	4	1	30	4238.33	1	0
69	0	0	0	1	2.83	5	1	38	3587	0	0
70	0	1	0	1	0.81	2	1	38	315.333	0	0
71	0	1	0	1	0.4	3	1	48	1130.5	0	0
72	0	1	0	1	0.81	1	1	48	3482.5	0	0
73	1	0	0	1	1.62	4	1	28	3123	0	0
74	1	1	0	0	0.4	4	1	28	46407.5	1	0
75	1	0	0	1	5.67	15	1	24	2544.07	1	0
76	0	1	0	1	2.02	3	1	24	2893	0	0
77	0	0	0	1	0.4	6	1	38	2181.33	0	0
78	1	1	0	1	0.81	10	0	38	3705.2	0	0
79	1	0	0	0	2.83	2	1	68	75990.4	0	0
80	0	1	1	0	36.44	1	1	68	5402	1	0
81	1	0	1	0	12.15	2	0	54	51460	0	0
82	1	1	2	1	12.15	3	0	54	5430	1	0
83	0	0	2	1	20.24	1	0	42	6822	0	0
84	0	1	0	0	0.81	1	0	42	5041.47	0	0
85	0	0	1	0	4.05	4	0	45	14388.1	0	0
86	0	1	2	0	4.05	0	0	45	2091	1	0
87	0	0	2	0	6.07	2	0	58	914.667	1	0
88	0	1	0	0	0.81	6	0	58	3542	0	0
89	0	0	0	0	2.43	3	0	58	377.267	1	0
90	1	1	2	1	19.03	4	0	59	5886	1	0
91	0	0	0	1	2.43	3	0	30	3377.7	1	0
92	1	1	2	1	8.1	3	0	30	5235	1	0
93	1	0	2	1	4.05	1	0	27	43172.3	0	0
94	0	1	2	0	12.15	6	0	27	11518.6	0	0
95	1	0	2	0	12.15	6	1	35	5640	1	0
96	1	1	0	0	1.62	4	1	35	1997.17	0	0
97	0	0	2	0	5.67	10	1	74	7409	0	0
98	1	0	0	1	0.81	1	1	74	14078.7	1	0
99	1	0	1	1	3.24	15	1	32	5245	0	0
100	0	1	0	1	0.4	1	1	32	5746.8	0	0
101	1	0	0	1	0.4	4	1	66	7386.8	0	0
102	1	0	0	1	4.05	3	1	66	43475	1	0
103	1	0	2	1	8.1	10	1	45	32750	0	0
104	0	1	0	1	4.86	10	1	45	5613.67	0	0
105	1	0	2	1	16.19	20	1	46	206.333	1	0
106	1	0	2	0	6.48	4	1	46	79934	0	0
107	1	0	2	1	32.39	30	1	42	14818	1	0
108	1	1	1	1	64.78	25	1	42	4785.33	0	0
109	1	0	2	1	4.86	9	1	50	4016.65	0	0
110	0	1	0	1	0.81	4	1	50	2044.83	1	0
111	1	0	2	0	25.1	21	1	64	4678.67	0	0
112	0	1	0	1	0.4	2	1	64	5067	0	0
113	0	0	0	0	8.1	8	1	56	7261.9	0	0
114	1	0	2	1	12.15	20	1	56	19627.1	0	0
115	1	0	2	0	10.12	15	1	31	54868.3	0	0
116	0	1	2	1	5.26	8	1	31	2721.33	1	0
117	0	0	2	1	8.1	10	1	48	8385.75	1	0
118	0	1	2	0	1.21	1	1	48	756.875	0	0
119	0	0	2	1	4.05	8	1	43	19846.5	1	0
120	0	1	2	0	6.07	8	1	43	32844.4	1	0
121	0	0	2	1	10.12	10	0	40	6739.67	0	0
122	0	1	0	0	2.43	6	0	40	5598	0	0
123	0	0	2	1	4.05	5	0	26	1376	0	0
124	0	1	0	1	5.67	10	0	26	1896	1	0
125	0	0	2	1	10.12	15	0	45	6890	0	0
126	1	1	0	0	6.07	10	0	45	50920.5	0	0
127	0	0	2	1	2.02	2	0	35	6258	0	0
128	1	1	2	1	0.4	2	0	35	2588	1	0
129	1	0	1	1	0.4	2	0	32	2195.25	0	0
130	1	1	2	1	1.21	0	0	32	8052.8	0	0
131	1	0	0	1	12.15	8	0	26	5952	0	0
132	0	1	2	0	8.1	6	1	26	27065	0	0
133	1	0	0	1	10.12	9	1	35	5435	0	0
134	0	1	0	1	4.05	5	1	35	7991.4	0	0
135	1	0	2	1	4.86	2	1	69	1938.67	0	0
136	0	1	1	1	1.21	6	1	69	1389.67	0	0
137	1	0	2	0	2.43	4	1	27	310.167	0	0
138	0	1	1	1	1.21	1	1	27	957.212	1	0
139	0	0	2	0	2.02	1	1	34	17723.3	1	0
140	1	0	2	0	10.12	12	1	34	10134.8	0	0
141	1	0	2	0	8.1	10	1	37	19474.2	1	0
142	0	1	2	0	16.19	4	1	37	3928.12	0	0
143	1	0	0	1	1.21	100	1	45	3406.67	0	0
144	1	1	2	0	0.81	4	1	45	5023	0	0
145	1	0	0	1	3.64	18	1	52	3836	0	0
146	0	1	0	0	1.62	20	1	52	7688.75	0	0
147	1	0	0	1	19.03	6	1	76	7615	1	0
148	1	1	2	0	1.21	15	1	76	10268	1	0
149	1	0	2	0	0.81	10	1	30	1858.7	0	0
150	1	1	0	1	3.64	6	1	30	7021.3	1	0
151	1	0	2	1	24.29	5	1	35	3217.5	0	1
152	1	0	2	0	24.29	5	1	35	17155	0	1
153	1	0	1	0	5.26	25	1	72	3486.83	0	1
154	1	1	2	0	2.43	4	1	72	15642.2	0	1
155	1	0	2	1	4.05	3	1	62	3529.17	0	1
156	1	1	0	1	2.83	10	1	62	742.333	0	1
157	1	0	0	1	3.64	3	1	65	1626	1	1
158	1	0	1	0	12.15	5	1	65	17438	0	1
159	1	0	0	0	4.05	6	1	56	1817.33	1	1
160	0	1	0	0	10.12	2	1	56	1460	0	1
161	1	1	0	0	8.1	1	1	62	126.333	1	1
162	0	1	0	1	4.05	2	1	62	-4386.17	1	1
163	0	1	0	1	8.1	3	1	76	125	1	1
164	1	1	0	1	4.86	0	1	76	199.667	1	1
165	1	0	1	1	8.1	1	1	54	730	0	1
166	0	0	0	0	2.02	2	1	54	11850	0	1
167	1	0	2	0	1.21	7	1	60	20820	0	1
168	1	0	1	0	4.86	3	1	60	29910	0	1
169	1	0	2	1	6.48	4	1	30	19145	1	1
170	1	1	2	1	0.81	12	1	30	245	1	1
171	1	0	0	1	1.21	10	0	30	897	1	1
172	1	0	0	0	1.21	6	1	31	3990	0	1
173	1	1	0	1	10.12	3	1	39	540	1	1
174	0	0	1	1	2.02	60	1	39	1033.1	0	1
175	1	0	2	1	8.1	5	1	23	1785.33	1	1
176	1	1	2	1	14.17	10	1	23	34356	0	1
177	1	0	0	1	16.19	2	1	51	3868	0	1
178	1	0	0	0	4.05	15	1	51	12935.7	1	1
179	1	0	0	1	2.02	2	1	37	7170	0	1
180	0	1	0	0	3.24	1	1	37	9528.5	0	1
181	1	0	1	1	4.05	1	1	35	31373.3	0	1
182	1	0	2	0	5.67	2	1	35	34140	0	1
183	1	0	0	0	2.43	18	1	56	19137.1	0	1
184	1	1	2	1	8.1	20	1	56	2000	0	1
185	1	0	0	1	1.62	6	1	29	2758.33	0	1
186	1	1	0	1	0.81	15	1	29	134.167	1	1
187	1	0	0	1	1.21	10	1	55	1596	0	1
188	1	0	2	1	6.07	6	1	55	27114	1	1
189	1	0	1	1	4.05	5	1	40	2770	0	1
190	1	0	0	1	18.22	5	1	40	9350.64	0	1
191	1	0	2	0	2.43	25	1	65	28830	0	1
192	1	1	2	0	6.07	8	1	65	21551	0	1
193	1	0	2	0	2.62	3	1	50	21084.8	0	1
194	0	0	0	0	5.26	3	1	50	10490	0	1
195	1	0	0	0	2.02	3	1	32	44665	0	1
196	1	1	0	1	1.21	5	1	32	2696.86	0	1
197	0	0	0	0	12.96	3	1	75	16862	0	1
198	1	1	1	1	20.24	2	1	75	693.333	1	1
199	0	0	1	1	4.86	1	0	48	1842.6	1	1
200	1	0	0	1	1.21	2	1	48	10886.7	0	1
201	1	0	2	0	12.15	3	1	39	15519.3	0	1
202	0	1	0	1	1.21	0	0	39	746.5	1	1
203	1	1	0	1	1.62	1	1	68	1216	1	1
204	1	1	0	1	0.81	2	1	68	1777.17	0	1
205	1	0	0	1	0.81	7	1	59	695	1	1
206	0	1	0	1	1.21	3	1	59	685	1	1
207	1	0	0	0	1.21	4	1	56	4000	0	1
208	1	1	0	0	10.12	3	1	56	2878.33	0	1
209	0	0	0	1	2.02	2	1	62	25187.3	1	1
210	1	1	1	1	4.86	6	1	62	2985	0	1
211	1	0	0	0	2.83	15	1	75	2251.25	1	1
212	0	1	1	0	7.29	4	1	75	6484	0	1
213	1	0	2	0	8.1	6	1	79	2636.6	0	1
214	0	1	0	1	2.02	5	1	79	4330	0	1
215	1	0	0	1	0.81	3	1	64	4544.33	1	1
216	1	1	2	0	5.67	1	1	64	4796.83	0	1
217	0	1	1	0	12.15	4	0	63	101.333	1	1
218	0	1	0	0	2.43	3	1	63	448.333	1	1
219	0	0	0	1	2.83	10	1	50	2007	0	1
220	0	1	0	0	0.81	3	0	50	245.333	1	1
221	1	0	0	0	0.4	5	1	31	260.5	1	1
222	0	1	0	1	0.81	6	1	31	4267.5	0	1
223	1	0	0	1	1.62	2	1	32	1488	0	1
224	0	1	1	0	0.4	1	1	32	112.5	1	1
225	1	0	0	1	5.67	2	1	43	2214.07	0	1
226	1	1	0	1	2.02	3	1	43	1863	1	1
227	1	0	0	1	0.4	0	1	29	2141.33	0	1
228	0	1	0	0	0.81	1	1	29	3660.2	0	1
229	1	0	0	0	2.83	2	1	39	50435.4	0	1
230	1	1	1	0	36.44	7	1	39	3397	1	1
231	1	0	1	0	12.15	3	1	40	52990	0	1
232	1	1	2	0	12.15	4	1	40	2500	0	1
233	1	0	2	1	23.24	3	1	50	4375	0	1
234	1	1	0	0	0.81	5	1	50	4891.47	0	1
235	1	0	1	1	4.05	3	1	74	8768.12	0	1
236	1	1	2	0	4.05	4	1	74	1621	0	1
237	1	0	2	0	6.07	2	1	48	319.667	1	1
238	1	1	0	0	0.81	6	1	48	8592	1	1
239	1	0	0	0	2.43	4	1	29	647.267	1	1
240	1	1	2	1	19.03	4	1	29	3946	0	1
241	1	0	0	0	2.43	40	1	32	2997.7	0	1
242	1	1	2	1	8.1	2	1	32	5773	0	1
243	1	0	2	0	4.05	15	1	67	28092.3	1	1
244	0	1	2	0	12.15	1	1	67	9138.63	0	1
245	1	0	2	0	12.15	3	1	31	6140	0	1
246	1	1	0	0	1.62	2	1	31	157.167	1	1
247	1	0	2	0	5.67	10	1	42	6359	0	1
248	1	0	0	1	0.81	10	1	42	20538.7	0	1
249	1	0	1	1	3.24	20	1	36	4175	0	1
250	0	1	0	1	0.4	4	1	36	5716.8	1	1
251	1	0	0	1	0.4	30	1	33	7386.8	0	1
252	0	1	0	1	4.05	18	1	33	9975	0	1
253	1	0	2	0	8.1	8	1	51	13475	0	1
254	0	1	0	1	4.86	5	1	51	5463.67	0	1
255	1	0	2	1	16.19	21	1	60	2726.33	0	1
256	1	1	2	1	6.48	2	1	60	35449	0	1
257	1	0	2	1	32.39	8	1	50	7618	0	1
258	1	0	1	1	64.78	20	1	50	3455.33	0	1
259	1	0	2	1	4.86	20	1	41	2056.65	0	1
260	1	1	0	1	0.81	12	1	41	544.833	0	1
261	1	0	2	0	25.1	10	1	34	3158.67	0	1
262	0	0	0	1	0.4	1	1	34	16998	0	1
263	1	0	0	0	8.1	8	1	39	5061.9	0	1
264	1	0	2	1	12.15	9	1	39	27067.1	0	1
265	1	0	2	0	10.12	15	1	63	29368.3	0	1
266	0	1	2	1	5.26	6	1	63	821.333	1	1
267	1	0	2	1	8.1	5	1	37	4285.75	0	1
268	1	1	2	0	1.21	10	1	37	2126.88	1	1
269	1	0	2	0	4.05	15	1	60	22486.5	0	1
270	1	0	2	0	6.07	12	1	60	41844.4	0	1
271	1	0	2	1	10.12	2	1	78	1399.67	1	1
272	1	1	0	0	2.43	2	1	78	9180	0	1
273	1	0	2	1	4.05	2	1	47	926	1	1
274	1	1	0	1	5.67	1	1	47	2784	0	1
275	1	0	2	1	10.12	9	1	33	11390	0	1
276	1	1	0	0	6.07	6	1	33	28380.5	0	1
277	0	0	2	1	2.02	9	1	41	2998	1	1
278	0	1	2	1	0.4	5	1	41	113	1	1
279	1	0	1	1	0.4	2	1	38	5164.25	0	1
280	0	1	2	1	1.21	6	1	38	-8102.2	1	1
281	1	0	0	1	12.15	4	1	33	3812	0	1
282	1	1	2	0	8.1	1	1	33	19207	0	1
283	1	0	0	1	10.12	1	1	55	1040	1	1
284	1	1	0	1	4.05	8	1	55	5701.4	0	1
285	1	0	2	1	4.86	10	0	39	1438.67	0	1
286	0	1	1	1	1.21	4	1	40	939.667	0	1
287	0	1	2	0	2.43	6	1	64	905.667	1	1
288	0	1	1	1	1.21	5	0	64	-588.788	1	1
289	1	0	2	0	2.02	5	1	35	11073.3	0	1
290	1	0	2	0	10.12	6	1	35	8314.75	0	1
291	1	0	2	0	8.1	2	1	50	16724.2	0	1
292	1	1	2	0	16.19	1	1	50	1758.12	0	1
293	1	0	0	1	1.21	2	1	45	756.667	1	1
294	0	1	2	0	0.81	3	1	45	1224	1	1
295	1	0	0	1	3.64	0	1	35	11236	0	1
296	1	1	0	0	1.62	1	1	35	4228.75	0	1
297	1	0	0	1	19.03	2	0	38	4266	0	1
298	0	1	2	0	1.21	7	1	39	5022	0	1
299	1	0	2	0	0.81	3	1	40	4810.7	1	1
300	1	1	0	1	3.64	2	0	40	1321.3	1	1

## Sheet: DID for Distributors
No	Information access	Consumer response	Marital status	Inlabour	Value addition	Price of inputs	Profi	Treated	Year
1	1	2	1	0	1	0	3458	0	1
2	0	0	0	40	1	0	3548	0	0
3	1	0	3	240	0	0	-2182	1	1
4	0	0	0	40	0	0	-1312	1	0
5	0	2	1	60	0	1	1003.33	0	1
6	0	0	1	160	1	1	14388.3	0	0
7	1	0	1	150	1	1	3909	0	1
8	0	0	0	72	1	1	5776.8	0	0
9	0	2	1	150	1	0	31460	0	0
10	1	0	1	150	0	0	9080	0	1
11	1	0	2	90	1	0	4646.5	1	1
12	1	0	2	48	1	0	11089.5	0	0
13	0	1	1	150	1	0	1977.5	0	1
14	0	0	1	200	1	1	2647	1	0
15	1	0	1	120	1	0	5906.5	0	1
16	1	1	1	90	0	1	5705.5	0	0
17	1	0	0	120	1	0	10387	0	1
18	0	0	0	60	1	1	1437	1	0
19	1	1	1	240	1	1	4361	0	0
20	0	0	1	70	0	1	-2459	1	1
21	1	2	1	140	0	1	10466	0	0
22	1	0	1	78	1	1	3884	0	1
23	0	0	0	300	0	1	17072	0	1
24	1	2	0	165	1	0	2132.6	0	0
25	1	1	1	184	1	0	13811.4	0	0
26	1	0	1	120	1	1	2156	0	1
27	1	2	1	130	1	0	16470	0	1
28	1	1	1	120	0	0	6560	1	0
29	1	0	1	100	0	0	436	1	1
30	0	0	1	90	1	0	1516	1	0
31	1	0	1	90	0	0	541.6	1	1
32	1	2	1	20	1	0	2174	1	0
33	1	0	1	25	0	0	3781.67	1	1
34	1	1	1	180	0	0	5092.67	1	0
35	1	0	1	75	0	0	1507	1	0
36	0	2	1	90	0	0	-1119	1	1
37	1	0	1	75	1	1	2498	0	1
38	0	2	1	43	0	0	3714.4	0	0
39	0	0	0	75	1	0	1980.4	1	1
40	0	1	1	82	1	0	2895.2	0	0
41	0	0	1	100	1	0	1876	0	0
42	0	1	1	200	0	0	498	1	1
43	0	0	0	100	1	0	992	0	0
44	0	2	1	40	0	0	440	1	1
45	0	0	1	320	1	0	973.667	0	0
46	0	0	1	45	0	0	517.667	0	1
47	0	1	1	80	1	0	2275	1	0
48	0	0	1	180	0	0	118	1	1
49	0	0	2	200	1	0	1128	0	0
50	0	1	3	75	1	0	1344	0	1
51	0	0	1	40	1	0	7186.67	1	0
52	0	0	2	80	1	0	1402.07	0	1
53	0	1	2	50	1	0	5387	0	1
54	0	0	1	270	0	0	17772	0	0
55	0	0	1	25	1	0	2656	0	0
56	0	1	1	30	0	0	-4607	1	1
57	0	0	1	200	0	0	10283	0	1
58	1	0	0	75	0	0	13518	0	0
59	0	1	1	60	1	0	7463	1	0
60	0	0	1	125	0	0	2243	0	1
61	1	2	1	150	0	1	3182.2	0	1
62	0	0	0	180	0	1	248.2	1	0
63	1	1	3	80	0	1	2217	1	0
64	0	0	0	240	0	0	489	0	1
65	1	2	1	125	0	1	10609	0	0
66	0	0	1	50	1	1	1607	0	1
67	1	0	1	145	0	1	6309.25	1	0
68	0	0	0	140	0	1	76.25	1	1
69	0	2	1	320	1	0	4109	0	1
70	1	0	1	50	0	0	5714	0	0
71	1	0	2	160	0	0	3366	0	0
72	1	0	2	60	1	1	706	0	1
73	0	1	1	280	0	0	2385.5	0	0
74	0	0	1	160	0	1	47.5	1	1
75	1	0	1	65	0	1	5255	0	0
76	1	1	1	270	0	1	4115	0	1
77	1	0	0	210	0	0	3485.67	0	0
78	0	1	1	50	0	1	24958.7	0	1
79	1	1	1	350	0	1	181.9	1	0
80	0	0	1	30	0	1	621.9	0	1
81	1	2	1	90	0	1	216.5	1	0
82	1	0	1	50	0	1	656.5	0	1
83	0	0	0	80	0	1	9929	0	0
84	1	2	0	124	0	0	520	1	1
85	1	1	1	105	1	0	873.857	0	1
86	1	0	1	100	0	1	17906.9	0	0
87	1	2	1	80	1	0	17511.4	0	1
88	1	1	1	66	0	0	3552.43	0	0
89	1	0	1	48	1	1	10795	0	0
90	0	0	1	120	1	0	10345	0	1
91	1	0	1	24	1	1	3583.5	0	0
92	1	2	1	105	1	0	6822.5	0	1
93	1	0	1	350	0	1	5245	0	0
94	1	1	1	85	0	0	470	0	1
95	1	0	1	120	0	1	2485	1	0
96	0	0	1	250	1	0	1890	0	1
97	1	1	1	60	1	1	1123	0	1
98	0	2	1	60	0	1	2600	0	0
99	0	0	0	65	1	1	5285.8	1	0
100	1	1	1	80	0	0	37.8	1	1
101	0	0	1	65	1	0	5316.33	0	0
102	0	1	1	70	1	1	2110.13	0	1
103	1	0	0	50	1	0	1577	0	1
104	0	0	1	80	0	1	557	0	0
105	1	0	1	120	1	0	8168	0	0
106	0	0	1	200	0	0	473	1	1
107	1	1	1	150	1	1	3662	0	0
108	0	0	1	66	0	0	-193	1	1
109	0	0	2	320	1	0	7780	0	0
110	1	1	3	90	0	1	400	0	1
111	1	0	1	60	0	1	817	1	1
112	0	0	2	30	1	0	1466	1	0
113	0	1	2	135	1	1	2471	0	1
114	1	0	1	40	0	0	875	0	0
115	0	0	1	40	1	1	6970	0	1
116	1	1	1	60	0	0	3010	1	0
117	0	0	1	150	0	0	843.7	1	1
118	1	0	1	50	0	1	1583.7	0	0
119	0	1	1	110	1	0	1862	0	1
120	430	0	1	500	0	300	2122	0	0

## Sheet: DID for Procecessors
NO	Information acess	Distance to market	Price of Inputs	Higherprice	Transport asset	Labour	Consumer response	Packaging	Profit	Treated	Year
1	0	5250	400	1	0	0	0	0	9334	0	0
2	1	5000	40	0	1	1	0	0	5377	0	0
3	0	6000	720	0	0	0	1	1	33095	1	0
4	0	320	10	0	1	0	0	0	3650	0	0
5	2	60	30	1	1	1	1	1	13940	0	0
6	2	60	120	0	0	1	0	1	3602	1	0
7	2	90	1200	0	1	0	1	0	5661	1	0
8	2	60	700	1	1	0	1	1	103473	1	0
9	0	1000	800	0	0	1	0	1	2800	0	0
10	0	2000	500	0	1	0	0	1	1500	1	0
11	1	1920	700	1	0	1	0	1	6750	0	0
12	1	4400	600	1	1	0	0	0	7810	0	0
13	0	2000	400	1	1	0	0	0	3239	1	0
14	2	750	700	0	0	1	0	1	27940	0	0
15	0	5250	40	0	1	0	1	0	5684	0	0
16	1	5000	400	1	1	0	0	0	9877	0	0
17	0	6000	5000	0	1	0	0	0	1095	0	0
18	0	320	10	0	0	1	0	0	3650	0	0
19	2	60	650	0	1	0	1	1	10980	1	0
20	2	90	80	0	0	0	1	1	4812	0	0
21	2	60	560	0	1	0	0	0	726	0	0
22	2	60	900	1	0	0	1	1	115473	0	0
23	0	6000	800	1	1	0	0	1	3400	0	0
24	0	4900	450	1	0	1	0	1	2700	0	0
25	1	1830	700	0	1	0	0	1	1750	0	0
26	1	4200	600	1	0	1	0	0	3510	1	0
27	0	1500	500	0	1	0	0	0	3039	0	0
28	2	650	100	1	1	0	0	1	21440	1	0
29	2	0	1200	0	1	1	0	0	3227	0	0
30	2	0	600	1	1	1	0	1	11583.3	1	0
31	0	5800	70	1	1	1	1	0	5630	0	1
32	1	2400	650	1	1	1	0	0	2277	1	1
33	0	2300	850	1	0	1	1	1	35675	1	1
34	0	320	150	0	0	0	0	0	2050	0	1
35	2	65	860	0	1	1	1	1	91140	1	1
36	2	60	500	0	1	1	0	1	12246	0	1
37	2	90	120	1	1	1	0	0	6861	1	1
38	2	61	1050	1	1	1	1	1	139473	1	1
39	0	980	1000	0	0	1	0	1	520	0	1
40	0	1730	1900	0	1	1	0	1	1740	0	1
41	1	2460	575	0	0	1	0	0	360	0	1
42	2	4600	450	0	0	1	1	0	3194	0	1
43	0	1900	130	1	0	1	0	0	4655	0	1
44	2	800	640	1	1	0	0	1	31730	1	1
45	0	3400	920	0	0	1	1	0	12590	0	1
46	2	2400	660	1	1	1	1	0	5477	0	1
47	0	1600	350	0	1	1	0	0	3035	0	1
48	0	350	680	1	1	1	0	0	2050	0	1
49	2	75	920	1	1	1	1	1	86020	1	1
50	2	100	500	1	1	1	1	1	13592	1	1
51	2	50	56	0	1	1	1	0	2446	0	1
52	2	85	1120	1	1	1	1	1	131473	1	1
53	0	1300	120	0	1	1	1	0	4200	0	1
54	0	1550	910	1	1	1	1	1	4100	0	1
55	1	2120	745	0	1	1	0	0	2680	0	1
56	2	2200	440	1	0	1	0	0	3194	0	1
57	0	1850	115	0	1	1	0	0	3215	0	1
58	2	950	770	1	1	1	0	1	22050	1	1
59	2	40	350	0	1	1	0	0	2835	0	1
60	2	30	420	1	1	1	0	1	11583.3	0	1

## Sheet: MarketinformationDissemination
	Consumers	Wholesalers	Non-FBO Farmers	NGOs	GEPA	MoTI	MoFA	FBOs	Processors	Input dealers	Retailers	Research Institutions (Universities)	Individual Exporters
Consumers	0	1	0	0	0	0	0	0	0	1	1	0	0
Wholesalers	0	0	1	0	0	0	0	1	0	0	1	0	0
Non-FBO Farmers	1	1	0	0	0	0	0	1	0	1	1	0	0
NGOs	1	0	0	0	1	1	0	1	1	0	0	1	0
GEPA	0	0	0	1	0	1	1	1	1	0	0	0	1
MoTI	0	0	0	1	0	0	0	1	0	0	0	0	1
MoFA	1	0	0	0	1	1	0	1	1	0	0	1	0
FBOs	0	1	1	1	1	1	1	0	1	0	1	1	0
Processors	1	0	0	1	1	1	0	1	0	0	0	1	1
Input dealers	1	0	1	0	0	0	0	1	0	0	0	0	0
Retailers	1	1	1	1	0	0	0	1	1	1	0	1	0
Research Institutions	0	0	0	1	0	1	1	1	1	0	1	0	1
Individual Exporters	1	0	0	0	1	1	0	1	0	0	0	0	0

## Sheet: Governance structure
		Perception on profit distribution in the value chain			Perception on Bargaining power in the value chain			Perception on Information concentration in the value chain
Number	Actors in the Mango value chain	Percent to Producers	Percentage to Processors	Percentage to Distributors	Percent to Producers	Percentage to Processors	Percentage to Distributors	Percent to Producers	Percentage to Processors	Percentage to Distributors
1	Producers	40	40	20	25	35	40	25	45	30
2		30	50	20	35	50	15	30	45	25
3		20	30	50	15	35	50	40	20	40
4		30	50	20	35	50	15	35	45	20
5		30	50	20	25	35	40	30	40	30
6		20	50	30	40	40	20	35	35	30
7		30	50	20	30	40	30	50	25	25
8		50	20	30	30	20	50	50	0	50
9		60	20	20	20	20	60	20	20	60
10		20	30	50	20	20	60	40	30	30
11		30	10	60	20	20	60	60	30	10
12		30	20	50	30	30	40	30	30	40
13		20	10	70	30	20	50	40	30	30
14		30	20	50	0	40	60	60	20	20
15		30	40	30	20	50	30	30	50	20
16		18	36	46	25	50	25	30	50	20
17		20	50	30	30	50	20	60	20	20
18		20	40	40	25	25	50	40	30	30
19		20	40	40	20	20	60	40	40	20
20		60	20	20	30	50	20	30	40	30
21		30	40	30	20	30	50	30	50	20
22		30	30	40	30	30	40	30	40	30
23		20	40	40	20	40	40	30	40	30
24		20	40	40	30	40	30	30	40	30
25		30	40	30	30	40	30	30	40	30
26		30	40	30	40	40	20	40	40	20
27		20	40	40	30	40	30	40	30	30
28		30	30	40	30	40	30	30	40	30
29		30	30	40	20	30	50	30	50	20
30		30	50	20	30	30	40	30	50	20
31		30	40	30	30	30	40	40	40	20
32		20	30	50	30	40	30	40	40	20
33		20	30	50	30	40	30	50	30	20
34		20	60	20	30	30	40	40	40	20
35		20	40	40	20	30	50	40	40	20
36		20	40	40	25	25	50	40	40	20
37		20	40	40	30	30	40	40	40	20
38		20	40	40	30	30	40	40	40	20
39		40	30	30	40	40	20	60	20	20
40		30	60	10	60	20	20	60	20	20
41		30	50	20	20	50	30	40	40	20
42		30	40	30	20	50	30	40	40	20
43		30	40	30	70	20	10	30	40	30
44		30	40	30	20	40	40	40	30	30
45		30	40	30	40	30	30	50	30	20
46		20	30	50	30	30	40	50	20	30
47		30	40	30	30	40	30	40	40	20
48		30	30	40	30	40	30	30	40	30
49		30	40	30	30	40	30	30	30	40
50		30	30	40	50	30	20	30	40	30
51		30	30	40	40	30	30	30	30	40
52		30	30	40	30	40	30	30	40	30
53		20	30	50	20	40	40	30	30	40
54		20	30	50	20	30	50	20	30	50
55		20	30	50	20	30	50	20	30	50
56		20	30	50	30	30	40	30	30	40
57		20	30	50	20	30	50	30	30	40
58		20	30	50	30	20	50	20	30	50
59		20	20	60	30	30	40	30	30	40
60		20	30	50	30	30	40	50	20	30
61		35	25	40	40	20	40	30	40	30
62		70	20	10	40	50	10	40	40	20
63		20	70	10	60	20	20	40	40	20
64		20	30	50	30	40	30	20	50	30
65		20	30	50	30	30	40	25	45	30
66		20	50	30	30	35	35	25	40	35
67		20	60	20	25	35	40	30	25	45
68		20	30	50	35	25	40	25	40	35
69		20	25	55	15	25	60	35	20	45
70		20	50	30	30	30	40	25	45	30
71		10	55	35	20	25	55	25	30	45
72		25	30	45	20	20	60	20	40	40
73		20	40	40	25	35	40	25	40	35
74		10	40	50	20	30	50	30	40	30
75		20	50	30	35	35	30	25	40	35
76		20	20	60	30	30	40	35	40	25
77		10	50	40	20	35	45	30	35	35
78		25	30	45	20	30	50	35	30	35
79		30	50	20	50	30	20	40	30	30
80		30	30	40	30	30	40	30	30	40
81		50	50	0	50	50	0	50	50	0
82		30	20	50	25	40	35	30	30	40
83		20	35	45	40	30	30	30	45	25
84		35	20	45	30	40	30	35	30	35
85		25	50	25	20	40	40	35	35	30
86		50	20	30	45	30	25	25	40	35
87		15	15	70	50	20	30	40	20	40
88		25	35	40	20	45	35	30	40	30
89		20	50	30	25	25	50	70	10	20
90		30	50	20	25	40	35	50	30	20
91		20	35	45	35	25	40	50	20	30
92		20	40	40	15	50	35	30	40	30
93		20	40	40	20	35	45	20	35	45
94		35	50	15	35	55	10	30	45	25
95		30	40	30	40	15	45	30	35	35
96		40	18	42	30	35	35	25	40	35
97		20	50	30	20	40	40	20	50	30
98		20	40	40	30	35	35	30	40	30
99		40	30	30	30	40	30	20	40	40
100		10	60	30	30	35	35	20	40	40
101		15	50	35	15	55	30	20	50	30
102		20	40	40	15	40	45	25	35	40
103		25	40	35	20	40	40	25	35	40
104		10	60	30	25	45	30	25	40	35
105		50	40	10	35	35	30	40	40	20
106		10	80	10	40	40	20	25	40	35
107		15	50	35	30	35	35	25	40	35
108		20	50	30	10	10	80	10	50	40
109		20	40	40	10	50	40	40	40	20
110		25	50	25	35	15	50	30	52	18
111		40	50	10	50	40	10	40	30	30
112		50	20	30	10	45	45	10	40	50
113		40	30	30	35	35	30	40	30	30
114		15	45	40	20	40	40	40	35	25
115		15	50	35	20	40	40	40	35	25
116		30	50	20	25	50	25	35	35	30
117		30	50	20	35	40	25	45	30	25
118		20	50	30	25	35	40	30	35	35
119		20	45	35	40	50	10	30	35	35
120		20	40	40	20	45	35	30	35	35
121		35	30	35	25	35	40	20	40	40
122		20	50	30	20	50	30	15	50	35
123		20	38	42	30	32	38	38	35	27
124		50	40	10	35	35	30	35	35	30
125		30	30	40	35	35	30	25	35	40
126		35	35	30	20	50	30	20	45	35
127		50	20	30	10	45	45	10	40	50
128		15	45	40	20	40	40	40	35	25
129		30	50	20	25	50	25	35	35	30
130		20	50	30	25	35	40	30	35	35
131		20	40	40	20	45	35	30	35	35
132		20	50	30	20	50	30	15	50	35
133		50	40	10	35	35	30	35	35	30
134		35	35	30	20	50	30	20	45	35
135		20	40	40	15	50	35	30	40	30
136		35	50	15	35	55	10	30	45	25
137		40	18	42	30	35	35	25	40	35
138		20	40	40	30	35	35	30	40	30
139		10	60	30	30	35	35	40	20	40
140		20	40	40	15	40	45	25	35	40
141		10	60	30	25	45	30	25	40	35
142		10	80	10	40	40	20	25	40	35
143		20	50	30	10	10	80	10	50	40
144		25	50	25	35	35	30	55	27	18
145		20	20	60	30	30	40	35	40	25
146		25	30	45	20	30	50	35	30	35
147		50	50	0	50	50	0	50	0	50
148		20	35	45	40	30	30	30	45	25
149		25	50	25	20	40	40	35	35	30
150		15	15	70	50	20	30	40	20	40
151	Distributors	20	50	30	25	25	50	25	50	25
152		30	35	35	35	40	25	30	35	35
153		25	40	35	25	35	40	45	20	35
154		30	40	30	45	40	15	40	35	25
155		40	40	20	40	50	10	35	45	20
156		10	30	60	15	50	35	25	45	30
157		20	30	50	50	30	20	50	30	20
158		70	15	15	65	20	15	50	20	30
159		10	80	10	20	60	20	35	40	25
160		40	20	40	35	35	30	20	40	40
161		45	25	30	45	45	10	30	40	30
162		30	35	35	35	35	30	40	20	40
163		35	30	35	35	25	40	40	30	30
164		35	35	30	45	20	35	30	30	40
165		35	40	25	30	35	35	50	20	30
166		30	35	35	35	40	25	30	35	35
167		25	40	35	25	35	40	45	20	35
168		30	40	30	45	40	15	40	35	25
169		40	40	20	40	50	10	45	30	25
170		10	30	60	15	50	35	45	25	30
171		20	30	50	30	30	40	30	30	40
172		70	15	15	65	20	15	50	20	30
173		10	80	10	20	60	20	35	40	25
174		40	20	40	35	35	30	20	40	40
175		45	25	30	45	45	10	30	40	30
176		30	35	35	35	35	30	40	20	40
177		35	30	35	35	25	40	40	30	30
178		35	35	30	45	20	35	30	30	40
179		35	40	25	30	35	35	20	50	30
180		70	15	15	65	20	15	50	20	30
181		10	80	10	20	60	20	35	40	25
182		35	40	25	30	30	40	30	40	30
183		20	60	20	20	30	50	35	25	40
184		30	50	20	40	40	20	40	40	20
185		30	30	40	30	30	40	30	40	30
186		30	40	30	50	30	20	50	30	20
187		30	50	20	30	40	30	30	30	40
188		60	20	20	55	25	20	40	30	30
189		30	20	50	30	30	40	40	30	30
190		30	30	40	20	30	50	60	20	20
191		40	40	20	30	40	30	55	15	30
192		40	40	20	40	10	50	50	30	20
193		20	40	40	20	40	40	50	30	20
194		30	40	30	30	40	30	50	30	20
195		40	30	30	50	25	25	20	40	40
196		30	40	30	30	40	30	40	40	20
197		50	30	20	50	20	30	40	40	20
198		30	50	20	30	20	50	50	20	30
199		30	40	30	50	20	30	60	20	20
200		50	30	20	30	30	40	60	30	10
201		50	30	20	50	20	30	50	30	20
202		50	30	20	50	30	20	50	30	20
203		50	30	20	50	30	20	40	40	20
204		50	30	20	30	50	20	50	20	30
205		50	20	30	20	70	10	30	20	50
206		40	30	30	35	30	35	60	15	25
207		30	30	40	20	30	50	20	40	40
208		40	40	20	35	30	35	30	35	35
209		30	30	40	25	40	35	45	30	25
210		20	40	40	35	35	30	50	15	35
211	Processors	40	40	20	20	40	40	35	35	30
212		20	35	45	30	45	25	40	40	20
213		25	35	40	25	40	35	30	35	35
214		35	30	35	30	25	45	30	20	50
215		10	40	50	20	35	45	20	32	48
216		40	40	20	30	35	35	20	45	35
217		25	50	25	25	50	25	30	45	25
218		40	50	10	35	40	25	30	40	30
219		40	40	20	20	30	50	27	33	40
220		50	30	20	25	25	50	50	30	20
221		40	40	20	20	25	55	50	25	25
222		40	30	30	25	25	50	50	25	25
223		40	20	40	40	30	30	60	20	20
224		25	50	25	25	30	45	30	40	30
225		40	30	30	30	30	40	40	40	20
226		50	20	30	30	40	30	40	30	30
227		50	30	20	25	25	50	40	20	40
228		50	30	20	25	55	20	40	40	20
229		50	30	20	20	30	50	55	25	20
230		60	20	20	40	20	40	40	40	20
231		30	20	50	30	50	20	50	23	27
232		50	30	20	20	60	20	30	30	40
233		50	30	20	40	20	40	60	20	20
234		30	40	30	40	40	20	40	40	20
235		45	30	25	35	45	20	35	40	25
236		35	40	25	35	35	30	40	25	35
237		50	30	20	35	35	30	25	35	40
238		35	25	40	45	20	35	35	35	30
239		30	50	20	40	35	25	65	10	25
240		35	50	15	30	55	15	38	42	20
